# Supplementary material for: Bacillus subtilis Strain TCX1 Isolated from Ambrosia artemisiifolia: Enhancing Cucumber Growth and Biocontrol Against Cucumber Fusarium Wilt
Source: Plants (Basel). 2025 Oct 4;14(19):3068. doi: 10.3390/plants14193068 (PMC12525898; doi:10.3390/plants14193068)
Supplement: Supplementary file 1 [file plants-14-03068-s001.zip]

Archive with 1 entries (1 files):
- plants-3882568-supplementary.xlsx
