# Supplementary material for: Bacillus subtilis Strain TCX1 Isolated from Ambrosia artemisiifolia: Enhancing Cucumber Growth and Biocontrol Against Cucumber Fusarium Wilt
Source: Plants (Basel). 2025 Oct 4;14(19):3068. doi: 10.3390/plants14193068 (PMC12525898; doi:10.3390/plants14193068)
Supplement: Supplementary file 1 [file plants-14-03068-s001.zip › plants-3882568-supplementary.xlsx]

## Sheet: Table S1
Supplementary Table S1
Inhibitory effect of 14 strains of on 12 pathogens
Endophytic bacterium	TCX
	1	2	3	4	5	6	7	8	9	10	11	12	13	14
Acremonium strictum	-	-	+	-	-	-	+	-	-	+	-	-	-	+
Fusarium graminearum	+	-	-	-	-	+	-	-	-	+	-	+	-	+
Cercospora zeae-maydis	+	-	-	-	+	+	-	-	-	-	-	+	-	+
Phytophthora capsici Leonian	+	-	-	-	-	+	+	-	-	-	-	-	-	-
Sclerotinia sclerotiorum	+	-	-	+	-	+	+	-	-	-	-	+	-	-
Bipolaris zeicola	+	+	-	-	-	+	+	-	-	+	-	+	+	+
Fusarium oxysporum f. sp. cucumerinum	+	-	-	-	-	+	+	-	-	+	-	+	-	+
Trichothecium roseum	+	-	+	+	-	+	-	+	-	-	-	+	+	+
Pythium aphanidermatum	+	-	-	-	-	+	+	-	+	-	-	-	-	-
Fusarium oxysporum f. sp. melonis	+	-	-	-	+	+	+	-	-	+	-	+	+	+
Fusarium culmorum	+	-	-	-	-	+	+	-	-	+	-	+	-	+
Botrytis cinerea Pers	+	-	-	-	-	-	-	-	-	-	-	+	-	+

## Sheet: Table S2
Supplementary Table S2
Primer sequences used in this research
Gene		Sequence
	Primer name
actin	actin-F	5´- TCCACGAGACTACCTACAACTC-3´
	actin-R	5´- GCTCATACGGTCAGCGAT -3´
pr1a	pr1a-F	5´- TGCTCAACAATATGCGAACC - 3´
	pr1a-R	5´- TCATCCACCCACAACTGAAC – 3´
pr3	pr3-F	5´-TGGTCACTGCAACCCTGACA - 3´
	pr3-R	5´- AGTGGCCTGGAATCCGACT – 3´
pr9	pr9-F	5´-AGAGCAACAAGGTCGGTTTCA -3´
	pr9-R	5´- GTGCCGACATCCTAGCTCAAG – 3´
npr1	npr1-F	5´- TTACTGATAAGGGCAAGAAGGCC - 3´
	npr1-R	5´- AAAGTTCACAAAGAGCAGGATGG -3´
pr2	pr2-F	5´- TCAATTATCAAAACTTGTTCGATGC - 3´
	pr2-R	5´- AACCGGTCTCGGATACAACAAC - 3´
lox1	lox1-F	5´- AAGGTTTGCCTGTCCCAAGA – 3´
	lox1-R	5´- TGAGTACTGGATTAACTCCAGCCAA – 3´
ctr1	ctr1-F	5´- AAACACGTCGGATAAATATGGCTT – 3´
	ctr1-R	5´- CATCCATTCAGGCGTTCCAG – 3´
sfp	sfp-F	5´- ATGAAGATTTACGGAATTTA – 3´
	sfp-R	5´- TTATAAAAGCTCTTCGTACG – 3´
fenA	fenA-F	5´- GTCTTGATGGTGCAGTCAGA – 3´
	fenA-R	5´- CTGGACCTGTTTGTCTTTGT – 3´
ituA	ituA-F	5´- ATGTATACCAGTCAATTCC – 3´
	ituA-R	5´- GATCCGAAGCTGACAATAG – 3´
